# Supplementary material for: Locomotor Strategy to Perform 6-Minute Walk Test in People with Multiple Sclerosis: A Prospective Observational Study
Source: Sensors (Basel). 2023 Mar 24;23(7):3407. doi: 10.3390/s23073407 (PMC10099238; doi:10.3390/s23073407)
Supplement: Supplementary file 1 [file sensors-23-03407-s001.zip]

Archive with 1 entries (1 files):
- sensors-2069739-supplementary.pdf
